# Supplementary material for: Spirituality, Quality of Life, and Health: A Japanese Cross-Sectional Study
Source: Eur J Investig Health Psychol Educ. 2024 Mar 21;14(3):767–81. doi: 10.3390/ejihpe14030050 (PMC10969095; doi:10.3390/ejihpe14030050)
Supplement: Supplementary file 1 [file ejihpe-14-00050-s001.zip]

Archive with 1 entries (1 files):
- ejihpe-2815192-supplementary.pdf
